# Supplementary material for: Epidemiological Trends, Inter-Cancer Correlations, and Incidence Projections for 61 Cancer Types in Korea, 1999–2028: A Nationwide Population-Based Study
Source: Cancers (Basel). 2026 Jul 20;18(14):2341. doi: 10.3390/cancers18142341 (PMC13406901; doi:10.3390/cancers18142341)
Supplement: Supplementary file 1 [file cancers-18-02341-s001.zip]

Archive with 1 entries (1 files):
- cancers-4417297-supplementary.pdf
